# Supplementary material for: Predicting nitroimidazole antibiotic resistance mutations in Mycobacterium tuberculosis with protein engineering
Source: PLoS Pathog. 2020 Feb 7;16(2):e1008287. doi: 10.1371/journal.ppat.1008287 (PMC7032734; doi:10.1371/journal.ppat.1008287)
Supplement: S1 Table — (XLSX) [file ppat.1008287.s002.xlsx]

## Sheet: Supplementary table 1
Table S1: Distribution of Ddn alleles in the major TB Lineages
Strain_ID	Ddn Allele	Lineage-typing (Kvarq)	Lineage
ERR1023406	W27C	lineage 2	East Asian/Beijing
ERR1034696	R72W	lineage 1	Indo-Oceanic
ERR1034824	R23W	lineage 4	Euro-American
ERR1034917	R72Q	lineage 4	Euro-American
ERR1035261	R23W	lineage 4	Euro-American
ERR1035262	G34R	lineage 4	Euro-American
ERR1035268	R23W	lineage 4	Euro-American
ERR1035277	R23W	lineage 4	Euro-American
ERR1035292	R23W	lineage 4	Euro-American
ERR1035301	R23W	lineage 4	Euro-American
ERR1035316	G34R	lineage 4	Euro-American
ERR1035334	G34R	lineage 4	Euro-American
ERR1035336	G34R	lineage 4	Euro-American
ERR1035344	R23W	lineage 4	Euro-American
ERR1035345	R23W	lineage 4	Euro-American
ERR1035350	R23W	lineage 4	Euro-American
ERR1144974	P86_M87del	lineage 4	Euro-American
ERR1144975	P86_M87del	lineage 4	Euro-American
ERR1144976	P86_M87del	lineage 4	Euro-American
ERR1144977	P86_M87del	lineage 4	Euro-American
ERR1144978	P86_M87del	lineage 4	Euro-American
ERR1144979	P86_M87del	lineage 4	Euro-American
ERR1144980	P86_M87del	lineage 4	Euro-American
ERR1144981	P86_M87del	lineage 4	Euro-American
ERR1144982	P86_M87del	lineage 4	Euro-American
ERR1144983	P86_M87del	lineage 4	Euro-American
ERR1144984	P86_M87del	lineage 4	Euro-American
ERR1144985	P86_M87del	lineage 4	Euro-American
ERR1144986	P86_M87del	lineage 4	Euro-American
ERR1144987	P86_M87del	lineage 4	Euro-American
ERR1144988	P86_M87del	lineage 4	Euro-American
ERR1144989	P86_M87del	lineage 4	Euro-American
ERR1144990	P86_M87del	lineage 4	Euro-American
ERR1144991	P86_M87del	lineage 4	Euro-American
ERR1144992	P86_M87del	lineage 4	Euro-American
ERR1144993	P86_M87del	lineage 4	Euro-American
ERR1144994	P86_M87del	lineage 4	Euro-American
ERR1144995	P86_M87del	lineage 4	Euro-American
ERR1193688	R23W	lineage 4	Euro-American
ERR1193708	R23W	lineage 4	Euro-American
ERR1193721	G71R	lineage 4	Euro-American
ERR1193737	R23W	lineage 4	Euro-American
ERR1193814	R23W	lineage 4	Euro-American
ERR1193827	G34R	lineage 4	Euro-American
ERR1199079	A94T	lineage 4	Euro-American
ERR1200607	P6T	lineage 3	East African-Indian
ERR1200648	P6T	lineage 3	East African-Indian
ERR1213864	G81S	lineage 2	East Asian/Beijing
ERR1213871	R23W	Lineage 4	Euro-American
ERR1213919	G34R	Lineage 4	Euro-American
ERR1465874	L67P	lineage 4	Euro-American
ERR1465959	N91T	lineage 4	Euro-American
ERR1465981	L67P	lineage 4	Euro-American
ERR1633788	R72Q	lineage 4	Euro-American
ERR1633884	R72Q	lineage 4	Euro-American
ERR233357	S78Y	Lineage 2	East Asian/Beijing
ERR718303	A111V	lineage 4	Euro-American
ERR718313	P6L	lineage 2	East Asian/Beijing
ERR718320	S78Y	lineage 2	East Asian/Beijing
ERR718334	P6S	lineage 1	Indo-Oceanic
ERR718464	A111V	lineage 4	Euro-American
ERR718477	A111V	lineage 4	Euro-American
ERR718488	Y122_M129del	lineage 4	Euro-American
ERR718491	P6S	lineage 1	Indo-Oceanic
ERR718512	P6S	lineage 1	Indo-Oceanic
ERR718553	P6S	lineage 1	Indo-Oceanic
ERR751801	A111V	lineage 4	Euro-American
ERR751827	A111V	lineage 4	Euro-American
ERR751827	S78Y	lineage 2	East Asian/Beijing
ERR751922	Y122_M129del	lineage 4	Euro-American
ERR751923	Y122_M129del	lineage 4	Euro-American
ERR752065	A111V	lineage 4	Euro-American
ERR752103	P6S	lineage 1	Indo-Oceanic
ERR752105	A111V	lineage 4	Euro-American
ERR752109	Y122_M129del	lineage 4	Euro-American
ERR752111	A111V	lineage 4	Euro-American
ERR752112	Y29del	lineage 2	East Asian/Beijing
ERR752117	A111V	lineage 4	Euro-American
ERR752138	P6S	lineage 1	Indo-Oceanic
ERR752147	P6L	lineage 2	East Asian/Beijing
ERR752206	A111V	lineage 4	Euro-American
ERR767965	P6S	lineage 1	Indo-Oceanic
ERR768008	P6S	lineage 1	Indo-Oceanic
ERR775776	Y122_M129del	lineage 4	Euro-American
ERR841494	D113N	lineage 5	West Africa
ERR841495	D113N	lineage 5	West Africa
ERR894427	G34R	lineage 4	Euro-American
ERR894428	G34R	lineage 4	Euro-American
ERR894429	G34R	lineage 4	Euro-American
ERR894430	G34R	lineage 4	Euro-American
ERR894431	G34R	lineage 4	Euro-American
ERR979071	N62D	lineage 4	Euro-American
GCA_000159755	D113N	Lineage 5	West African
GCA_000389945	V147M	Lineage 1	Indo-Oceanic
GCA_000653935	D69N	lineage 4	Euro-American
GCA_000654255	R72W	lineage 1	Indo-Oceanic
GCA_000654275	R72W	lineage 1	Indo-Oceanic
GCA_000654555	R72W	lineage 1	Indo-Oceanic
GCA_000654755	R72W	lineage 1	Indo-Oceanic
GCA_000654775	R72W	lineage 1	Indo-Oceanic
GCA_000654815	R72W	lineage 1	Indo-Oceanic
GCA_000654915	R72W	lineage 1	Indo-Oceanic
GCA_000654975	R72W	lineage 1	Indo-Oceanic
GCA_000655055	R72W	lineage 1	Indo-Oceanic
GCA_000655075	R72W	lineage 1	Indo-Oceanic
GCA_000657255	R30S	Lineage 2	East Asian/Beijing
GCA_000662485	R72W	lineage 1	Indo-Oceanic
GCA_000662705	R72W	lineage 1	Indo-Oceanic
GCA_000662725	R72W	lineage 1	Indo-Oceanic
GCA_000662885	R72W	lineage 1	Indo-Oceanic
GCA_000662965	R72W	lineage 1	Indo-Oceanic
GCA_000663005	R72W	lineage 1	Indo-Oceanic
GCA_000663045	R72W	lineage 1	Indo-Oceanic
GCA_000663065	R72W	lineage 1	Indo-Oceanic
GCA_000663085	R72W	lineage 1	Indo-Oceanic
GCA_000663145	R72W	lineage 1	Indo-Oceanic
GCA_000663225	R72W	lineage 1	Indo-Oceanic
GCA_000663285	R72W	lineage 1	Indo-Oceanic
GCA_000665505	R72W	lineage 1	Indo-Oceanic
GCA_000665565	R72W	lineage 1	Indo-Oceanic
GCA_000665665	R72W	lineage 1	Indo-Oceanic
GCA_000665705	R72W	lineage 1	Indo-Oceanic
GCA_000665945	D113N	lineage 5	West Africa
GCA_000671135	W88R	lineage 4	Euro-American
GCA_000671155	W88R	lineage 4	Euro-American
GCA_000706145	R72W	lineage 1	Indo-Oceanic
GCA_000797435	G34E	lineage 4	Euro-American
GCA_001110005	V61G	lineage 4	Euro-American
GCA_001173265	R23L	lineage 4	Euro-American
GCA_001193195	K79Q	lineage 4	Euro-American
GCA_001200495	V61G	lineage 4	Euro-American
GCA_001322025	R30S	Lineage 2	East Asian/Beijing
GCA_001324745	R30S	Lineage 2	East Asian/Beijing
GCA_001325465	T51P	Lineage 2	East Asian/Beijing
GCA_001327995	T56P	lineage 4	Euro-American
GCA_001328055	V61G	lineage 4	Euro-American
GCA_001328255	T50P	Lineage 3	East African-Indian
GCA_001328375	TG56PA	lineage 4	Euro-American
GCA_001345295	Y29S	lineage 4	Euro-American
GCA_001387175	G34E	lineage 4	Euro-American
GCA_001389755	T50P	Lineage 2	East Asian/Beijing
GCA_001390435	T52P	lineage 4	Euro-American
GCA_001392215	V61G	lineage 4	Euro-American
GCA_001392375	G57A	lineage 4	Euro-American
GCA_001392915	T26P	lineage 4	Euro-American
GCA_001393335	V61G	lineage 4	Euro-American
GCA_001394175	G57A	Animal Lineage
GCA_001394455	T26P	lineage 4	Euro-American
GCA_001394515	D113N	lineage 5	West Africa
GCA_001395635	Y29S	lineage 4	Euro-American
GCA_001395735	D113N	lineage 5	West Africa
GCA_001396455	Y29H	lineage 4	Euro-American
GCA_001396575	TG56PA	lineage 4	Euro-American
GCA_001396655	T56P	lineage 4	Euro-American
GCA_001396975	T52P,T56P	Lineage 3	East African-Indian
GCA_001397075	T56P	Lineage 3	East African-Indian
GCA_001397115	TG56PA	Lineage 3	East African-Indian
GCA_001397335	G57A	lineage 4	Euro-American
GCA_001397515	G57A	lineage 4	Euro-American
GCA_001397555	T56P	lineage 4	Euro-American
GCA_001397575	TG56PA	lineage 4	Euro-American
GCA_001397595	TTT50PPP	Lineage 3	East African-Indian
GCA_001397695	TG56PA	lineage 4	Euro-American
GCA_001397875	G57A	lineage 4	Euro-American
GCA_001397935	TG56PA	Lineage 3	East African-Indian
GCA_001997495	L49P	Lineage 2	East Asian/Beijing
GCA_002000965	L49P	Lineage 2	East Asian/Beijing
GCA_900120615	P124S	Lineage 2	East Asian/Beijing
GCA_900120745	P45L	lineage 4	Euro-American
SRR2467264	A111V	lineage 4	Euro-American
SRR2467268	R72W	lineage 1	Indo-Oceanic
SRR3085307	R72W	lineage 1	Indo-Oceanic
SRR3085317	E83D	lineage 4	Euro-American
SRR3085514	R72W	lineage 1	Indo-Oceanic
SRR3086377	R72W	lineage 1	Indo-Oceanic
SRR3205958	G81S	lineage 2	East Asian/Beijing
SRR3205959	G81S	lineage 2	East Asian/Beijing
SRR3675493	D113N	lineage 5	West Africa
SRR3724667	T140I	lineage 4	Euro-American
SRR3724678	M21T	lineage 3	East African-Indian
SRR3724766	A111V	lineage 4	Euro-American
SRR3725356	Y29del	lineage 2	East Asian/Beijing
SRR5007159	L90V	Animal Lineage
SRR5065311	L49P	lineage 2	East Asian/Beijing
SRR5065432	P6S	lineage 1	Indo-Oceanic
SRR5065491	G36V	lineage 1	Indo-Oceanic
SRR5065629	I102V	lineage 4	Euro-American
SRR5065636	Y65S	lineage 4	Euro-American
SRR5065639	Y65S	lineage 4	Euro-American
SRR5065695	Y133C	lineage 1	Indo-Oceanic
SRR5067277	L49P	lineage 2	East Asian/Beijing
SRR5067302	L49P	lineage 2	East Asian/Beijing
SRR5067338	L49P	lineage 2	East Asian/Beijing
SRR5067366	L49P	lineage 2	East Asian/Beijing
SRR5067368	L49P	lineage 2	East Asian/Beijing
SRR5067434	L49P	lineage 2	East Asian/Beijing
SRR5067441	L49P	lineage 2	East Asian/Beijing
SRR5067504	L49P	lineage 2	East Asian/Beijing
SRR5067527	L49P	lineage 2	East Asian/Beijing
SRR5067533	L49P	lineage 2	East Asian/Beijing
SRR5067543	L49P	lineage 2	East Asian/Beijing
SRR5067612	L49P	lineage 2	East Asian/Beijing
SRR5067699	L49P	lineage 2	East Asian/Beijing
SRR5073572	Y65S	lineage 4	Euro-American
SRR5073681	T52N	lineage 2	East Asian/Beijing
SRR5073688	E105Q	lineage 4	Euro-American
SRR5073730	E117K	lineage 2	East Asian/Beijing
SRR5074079	P45L	lineage 1	Indo-Oceanic
SRR5114017	G81S	lineage 2	East Asian/Beijing
SRR5114018	G81S	lineage 2	East Asian/Beijing
SRR5114019	G81S	lineage 2	East Asian/Beijing
SRR5114020	G81S	lineage 2	East Asian/Beijing
SRR5114021	G81S	lineage 2	East Asian/Beijing
SRR5114022	G81S	lineage 2	East Asian/Beijing
SRR5153219	E83D	lineage 4	Euro-American
SRR5153316	E83D	lineage 4	Euro-American
SRR5153811	E83D	lineage 4	Euro-American
SRR5314267	R72W	lineage 1	Indo-Oceanic
SRR5314270	R72W	lineage 1	Indo-Oceanic
Only strains with non-synonymous mutations in Ddn are shown
