# Supplementary material for: Predicting nitroimidazole antibiotic resistance mutations in Mycobacterium tuberculosis with protein engineering
Source: PLoS Pathog. 2020 Feb 7;16(2):e1008287. doi: 10.1371/journal.ppat.1008287 (PMC7032734; doi:10.1371/journal.ppat.1008287)
Supplement: S2 Table — (XLSX) [file ppat.1008287.s003.xlsx]

## Sheet: Supplementary table 2
Table S2: Taxonomic classification of sequence reads from bacterial genone data sets described as M. tuberculosis on the sequence read archive (SRA) using Kraken: Red shading indicates genome datasets contaminated with DNA from unknown organisms (Reads classified (%)) or datasets where the majority of reads, identified as genus Mycobacterium, match to a Mycobacterium species other than M. tubercu…
				Distribution of Mycobacterium reads among the different Mycobacterium species
Strain ID	Reads classified (%)	reads identified as M. tuberculosis complex (%)	Total no. reads classified As genus Mycobacterium	Mycobacterium_kansasii	Mycobacterium_leprae	Mycobacterium_smegmatis	Mycobacterium_marinum	Mycobacterium_chubuense	Mycobacterium_gilvum	Mycobacterium_ulcerans	Mycobacterium_rhodesiae	Mycobacterium_bovis	Mycobacterium_tuberculosis	Mycobacterium_africanum	Mycobacterium_canettii	Mycobacterium_vanbaalenii	Mycobacterium_avium	Mycobacterium_intracellulare	Mycobacterium_indicus_pranii	Mycobacterium_yongonense	Mycobacterium_sp_MCS	Mycobacterium_sp_JLS	Mycobacterium_sp_KMS	Mycobacterium_liflandii	Mycobacterium_abscessus	Mycobacterium_sinense	Mycobacterium_sp_MOTT36Y
ERR1023325	99.99	97.45	2383286	22	10	6	2	8	2	0	3	28	18198	19	401	7	12	1	0	1	0	0	0	5	2	8	1
ERR1023347	99.99	97.46	1933037	30	11	7	3	2	6	0	5	21	15092	20	304	4	12	0	0	1	0	1	0	3	0	8	0
ERR1023406	99.99	97.42	2913711	43	12	8	6	9	7	0	5	12	29451	4	396	5	27	1	0	20	0	3	0	3	3	8	1
ERR1034576	99.17	96.36	20355390	601	140	173	154	77	81	0	69	294	122745	1122	8638	73	378	41	16	37	0	19	0	57	56	126	16
ERR1034652	30.31	3.19	1239901	469118	12428	24141	17559	14162	16797	0	11322	361	1241	21	46255	14458	69809	6391	3697	6312	0	1909	0	10358	7451	18657	2545
ERR1034696	99.64	94.57	1076855	21	7	3	0	0	3	0	2	79	6208	147	776	10	3	3	1	2	0	0	0	1	1	3	1
ERR1034824	99.98	97.39	3357058	55	17	12	3	4	5	0	8	35	31053	20	566	6	30	2	2	1	0	3	0	5	1	10	1
ERR1034917	94.08	91.36	3927715	323	60	98	43	49	49	0	40	69	32235	72	3683	36	243	22	6	27	0	11	0	29	19	79	14
ERR1035162	93.5	0.05	2202913	2148415	9	279	34	69	2902	0	105	1	4	0	264	31	33	4581	3	37	0	508	27	4	158	32	1
ERR1035202	99.96	97.39	2582111	30	18	11	11	4	0	0	3	10	25596	6	387	3	26	2	2	1	0	2	0	6	3	8	2
ERR1035242	99.92	97.28	4171110	73	21	23	7	12	14	0	8	15	41304	5	597	10	48	5	2	5	0	2	0	5	5	17	1
ERR1035261	99.97	97.46	3283813	51	12	9	27	11	2	0	8	42	30471	32	643	5	30	5	1	3	0	1	0	17	7	6	1
ERR1035262	99.95	97.46	3274766	44	15	11	9	7	5	0	6	19	30676	11	609	8	21	4	1	4	0	2	0	3	3	12	1
ERR1035268	99.88	97.27	3480326	47	12	30	11	8	7	0	11	38	32770	20	729	8	123	6	2	3	0	5	0	11	15	19	3
ERR1035277	99.96	97.44	3729464	53	15	14	5	7	6	0	6	41	34604	10	729	6	30	3	0	7	0	0	0	2	3	12	1
ERR1035292	99.97	97.44	3651113	57	14	15	199	13	6	0	10	104	35026	24	721	3	85	1	1	2	0	1	0	122	5	11	0
ERR1035301	99.66	94.01	5506580	80	32	19	117	10	10	0	9	47	49612	27	1173	8	180	6	2	13	0	4	0	61	10	23	2
ERR1035316	98.28	91.09	2736335	80	32	25	200	19	15	0	6	42	25124	16	875	14	285	2	1	7	0	2	0	133	32	21	4
ERR1035334	99.96	97.38	1590111	12	2	10	5	0	1	0	4	6	14059	0	157	2	5	2	1	2	0	0	0	1	3	2	0
ERR1035336	99.73	97.19	1514559	27	4	10	5	4	3	0	2	13	14088	9	350	3	6	1	1	1	0	1	0	6	0	4	2
ERR1035344	99.9	97.25	2467834	36	25	7	197	7	10	0	8	46	22978	16	492	5	23	2	2	3	0	1	0	91	5	8	1
ERR1035345	99.85	97.3	1525324	26	13	7	58	4	4	0	3	25	14265	6	351	3	15	1	0	1	0	0	0	34	2	3	0
ERR1035350	99.94	97.41	2234170	42	8	12	5	2	2	0	3	26	20812	21	386	6	16	0	0	0	0	2	0	2	3	5	1
ERR1063856	29.99	1.82	1147726	91432	9770	95005	7810	38541	34545	0	39584	259	350	28	25418	34422	150933	9827	4218	13902	0	11221	0	6534	15336	76512	5234
ERR1063857	38.75	0.62	1748530	38574	2867	317362	2648	137031	131617	0	200600	18	195	6	8992	137220	94410	8580	2237	6636	2	17569	179	1788	17230	64607	4283
ERR1144974	97.25	94.04	18146639	191	20	26	36	8	12	0	6	39	148509	63	1971	9	55	4	2	9	0	0	0	22	75	22	1
ERR1144975	98.93	95.95	11441854	173	6	14	19	4	6	0	2	20	91823	25	1237	9	25	2	2	3	0	0	0	5	41	11	2
ERR1144976	97.72	94.59	9335661	108	8	5	27	3	1	0	4	21	75731	15	1099	4	14	4	4	3	0	0	0	6	41	22	0
ERR1144977	98.84	95.9	11738187	153	9	6	27	8	11	0	7	21	94344	38	1241	7	22	4	2	2	0	2	0	4	28	20	1
ERR1144978	99.04	95.97	10914955	162	6	4	40	1	4	0	11	28	87758	30	1228	7	37	8	0	2	0	5	0	5	50	17	0
ERR1144979	93.39	83.17	6392823	80	14	7	20	5	3	0	3	20	51462	13	755	3	19	1	3	1	0	0	0	5	27	13	1
ERR1144980	95.76	90.52	17898845	206	10	19	37	9	9	0	4	20	145453	39	1801	6	30	8	2	1	0	0	0	18	81	31	4
ERR1144981	96.68	89.06	7205121	99	10	18	28	6	8	0	3	24	60315	23	1129	5	33	6	1	4	0	1	0	14	38	16	2
ERR1144982	91.13	82.64	16711431	200	7	7	40	6	7	0	10	24	135786	34	1612	8	24	2	2	6	0	2	0	10	82	27	5
ERR1144983	98.23	94.27	8421874	119	14	24	24	6	14	0	9	20	67749	37	1308	4	32	3	1	5	0	4	0	13	50	19	2
ERR1144984	99.03	95.92	11133592	198	27	25	32	10	4	0	9	36	90225	39	1664	10	44	3	4	8	0	3	0	14	46	33	4
ERR1144985	90.94	71.28	13048689	175	6	10	17	8	8	0	5	21	105427	28	1250	5	23	2	1	1	0	0	0	7	70	24	0
ERR1144986	96.56	91.63	8163435	162	21	23	46	9	10	0	8	30	66735	32	1745	11	45	7	5	1	0	4	0	6	36	20	1
ERR1144987	97.54	91.77	7219610	129	19	16	32	7	12	0	3	26	60893	25	1194	10	31	3	3	4	0	1	0	10	28	13	2
ERR1144988	98.43	95.43	10628247	173	17	22	36	5	9	0	3	34	89540	31	1472	6	46	5	2	1	0	5	0	14	63	21	4
ERR1144989	46.2	24.21	3322917	66	5	8	10	1	3	0	2	5	27239	15	556	1	14	0	2	0	0	1	0	9	24	3	3
ERR1144990	96.23	70.51	7367301	110	13	17	22	11	9	0	4	16	59566	42	1123	4	22	7	3	5	0	0	0	6	34	11	3
ERR1144991	89.7	79.83	12428230	134	12	15	23	6	5	0	3	26	101384	38	1402	8	30	3	3	1	0	0	0	11	62	14	2
ERR1144992	97.31	92.19	15979667	174	14	18	27	6	8	0	2	37	132933	38	1715	5	35	7	2	5	0	7	0	14	81	19	6
ERR1144993	97.63	92.24	8240113	149	23	22	34	13	12	0	9	29	66778	42	1488	6	57	4	3	6	0	1	0	18	39	16	1
ERR1144994	95.64	90.36	7277269	109	14	16	29	12	14	0	7	27	59925	34	1254	8	39	4	1	1	0	6	0	13	35	11	0
ERR1144995	98.69	95.53	9903054	166	17	28	32	16	12	0	9	25	82717	40	1661	12	37	8	3	10	0	2	0	12	37	24	0
ERR1193688	99.86	97.08	499239	16	2	2	0	0	4	0	1	0	4553	3	168	6	6	4	1	1	0	1	0	0	2	4	1
ERR1193708	98.91	95.95	460097	57	6	8	12	6	3	0	4	19	4601	11	621	4	18	6	2	0	0	0	0	7	10	9	2
ERR1193721	99.92	97.1	641900	11	4	3	4	0	2	0	1	17	5769	5	213	1	17	2	0	0	0	1	0	3	0	4	0
ERR1193737	99.78	96.92	1164390	55	13	9	4	10	5	0	7	19	10515	17	692	7	41	9	2	2	0	1	0	3	5	20	1
ERR1193793	99.96	97.3	1040084	21	16	7	3	6	0	0	2	11	6366	5	317	1	8	2	0	0	0	1	0	2	1	9	2
ERR1193814	99.99	97.42	1854673	24	7	9	0	5	5	0	5	18	17092	7	443	6	19	5	2	2	0	0	0	2	1	9	0
ERR1193827	99.97	97.41	3708914	66	22	23	10	8	11	0	13	14	34932	22	1346	10	38	3	1	3	0	0	0	9	3	23	1
ERR1199093	95.26	92.54	453437	63	18	19	10	8	10	0	13	30	3576	12	730	10	51	6	1	3	0	3	0	6	12	25	0
ERR1199099	99.69	96.96	1715953	39	12	11	4	5	7	0	4	45	12985	16	542	8	29	2	0	2	0	1	0	2	13	12	1
ERR1199106	99.8	97.05	1782856	34	8	10	7	5	7	0	2	17	13416	16	532	6	23	4	0	2	0	2	0	1	4	15	0
ERR1199108	99.74	97.03	2009333	32	18	9	9	6	5	0	6	21	14902	18	560	8	19	5	0	5	0	1	0	2	6	9	2
ERR1199109	99.48	96.78	2411248	78	22	25	10	9	9	0	12	64	18354	23	850	16	31	7	4	8	0	4	0	4	5	22	0
ERR1199115	99.79	97.06	2619374	56	9	22	5	4	7	0	3	28	19643	17	666	5	36	3	2	2	0	0	0	5	3	14	4
ERR1199127	99.74	97.06	3589231	65	12	17	8	14	7	0	7	52	27003	40	870	5	41	3	2	8	0	2	0	2	9	21	3
ERR1199153	99.4	96.82	3058595	128	25	35	18	24	19	0	15	71	24114	43	1818	12	71	10	1	5	0	5	0	6	13	35	4
ERR1213864	99.68	97.06	4378183	145	26	130	28	50	20	0	97	108	36309	130	1209	47	309	7	1	6	0	5	0	4	1831	28	3
ERR1213871	98.56	94.08	994976	160	11	24	49	15	51	0	16	20	9109	13	545	207	9610	11	195	6	0	6	0	26	53	14	9
ERR1213919	98.24	94.38	1371435	74	18	409	1501	99	94	0	81	18	12622	13	666	155	2929	13	3	22	0	28	0	674	90	85	5
ERR1367635	99.37	96.72	3119454	112	24	33	8	34	18	0	17	55	23881	43	1517	23	74	5	2	9	0	6	0	8	10	27	4
ERR1367655	99.84	97.2	4676378	100	22	49	9	37	10	0	16	45	34387	102	1487	14	51	8	2	3	0	1	0	6	14	33	2
ERR1367666	99.52	96.91	3884614	155	27	37	10	41	13	0	15	50	28784	79	1669	21	85	9	1	8	0	4	0	8	8	41	4
ERR1367687	99.63	97.07	5455632	152	33	45	18	57	27	0	20	87	41328	170	2387	27	117	10	6	7	0	2	0	10	11	52	6
ERR1413483	99.96	97.34	1317119	18	2	6	1	0	1	0	0	15	9884	13	321	3	13	0	1	1	0	0	0	1	2	5	0
ERR1465769	99.37	96.72	4348258	145	43	48	14	34	23	0	22	39	40147	28	1733	21	113	12	3	12	0	5	0	15	19	47	3
ERR1465874	99.98	97.39	3970291	53	13	16	6	7	5	0	2	20	33388	14	780	7	27	1	1	4	0	1	0	3	2	15	0
ERR1465885	99.96	97.34	1083769	30	5	11	4	2	6	0	3	11	8724	7	368	6	16	1	0	0	0	1	0	1	35	7	1
ERR1465959	99.55	96.92	4901247	159	45	47	27	21	18	0	25	86	41457	51	1953	19	103	8	9	12	0	5	0	9	12	56	4
ERR1465981	99.98	97.4	1225405	14	5	3	1	3	4	0	0	8	10335	5	237	2	6	0	0	0	0	0	0	0	2	5	1
ERR1633788	99.98	97.38	2071080	44	13	14	6	8	3	0	7	11	17866	19	517	4	33	0	0	5	0	0	0	1	6	9	2
ERR1633884	99.87	97.25	2295983	33	8	6	6	18	7	0	4	12	19438	16	438	6	22	4	1	10	0	1	0	6	5	9	0
ERR1679643	98.83	96.22	662688	7	2	3	1	4	5	0	2	5	3439	9	156	1	4	4	0	1	0	0	0	1	2	3	0
ERR1873393	88.38	0.54	2149716	888	29	3123	134	1552	3895	0	1045	0	84	0	2676	1067	1869983	29491	194	1382	0	4473	264	1819	1145	992	576
ERR718303	99.97	97.42	2023441	38	7	10	6	4	4	0	4	15	14579	14	385	3	13	2	2	0	0	1	0	4	6	8	0
ERR718313	99.96	97.42	2025695	24	11	8	0	1	4	0	6	40	18005	55	415	1	14	0	1	0	0	1	0	1	3	5	1
ERR718320	99.96	97.42	1996561	36	11	13	3	3	2	0	2	12	19660	6	337	4	9	5	1	3	0	4	0	1	2	4	1
ERR718334	99.96	97.39	1966297	31	21	6	5	8	5	0	6	252	7808	247	1246	9	17	3	1	0	0	2	0	2	5	2	1
ERR718464	99.96	97.44	2339117	48	9	11	4	9	5	0	7	20	17691	17	445	8	28	3	0	1	0	0	0	5	3	12	3
ERR718477	99.96	97.44	2150901	32	6	11	6	1	3	0	5	18	16095	4	399	4	19	4	1	2	0	1	0	0	1	3	0
ERR718488	99.97	97.4	2165274	44	9	9	5	3	7	0	7	19	15771	7	355	6	17	3	1	0	0	0	0	3	4	20	1
ERR718491	99.94	97.39	2091862	46	14	7	6	4	6	0	2	283	8531	240	1321	19	22	1	1	0	0	0	0	1	6	8	2
ERR718512	99.96	97.42	1839169	52	9	10	3	1	2	0	3	250	7370	199	1115	13	13	1	0	0	0	1	0	3	3	2	0
ERR718553	99.97	97.43	2004595	61	13	14	3	0	1	0	4	240	7865	204	1211	26	26	2	0	4	0	0	0	5	0	8	0
ERR736835	38.66	2.23	859647	63878	6285	35585	4434	17079	15008	0	12748	126	234	51	15539	15964	191512	13235	4580	16016	0	2036	0	2873	5386	24696	6155
ERR736863	79.2	0.64	2302118	18599	1926	15025	1959	8039	6481	0	7373	21	102	19	4936	6245	196786	81872	30506	122922	0	1046	0	1164	2810	9347	53121
ERR736867	68.63	0.11	1956294	1116	151	1165	101	523	447	0	322	1	28	0	247	295	10788	54602	14597	162728	0	32	0	155	119	390	68527
ERR736871	94.68	0.13	2822634	1436	153	1240	154	463	569	0	353	0	37	0	375	487	13361	69933	17011	243441	0	105	0	29	127	507	104148
ERR736874	94.32	0.12	2345277	1240	20	1665	75	720	4579	0	151	1	17	0	637	287	2130	28035	4043	83188	0	2	0	108	257	209	154446
ERR751801	99.95	97.43	2017425	64	8	16	11	3	6	0	4	23	14699	11	603	5	29	4	1	3	0	0	0	4	4	18	0
ERR751827	99.91	97.48	2814536	77	20	21	19	7	6	0	5	30	23811	15	893	7	49	7	2	1	0	0	0	5	5	18	0
ERR751847	99.95	97.43	2862414	74	15	19	12	7	8	0	5	21	29688	25	805	12	42	3	0	3	0	3	0	7	4	19	1
ERR751922	99.74	97.31	2427726	151	14	26	19	12	10	0	13	50	21202	20	886	6	42	1	0	2	0	1	0	6	7	33	2
ERR751923	99.87	97.4	2557733	100	21	23	27	6	2	0	12	40	21408	8	822	12	33	4	6	3	0	1	0	7	8	20	1
ERR752065	99.91	97.44	2825302	64	17	19	15	7	2	0	7	29	22535	15	813	5	40	2	0	8	0	2	0	5	8	11	3
ERR752103	99.94	97.39	3263258	96	50	21	12	13	12	0	5	531	13025	351	2315	17	51	7	3	5	0	1	0	4	7	20	0
ERR752105	99.93	97.4	3503644	76	18	23	17	9	13	0	9	30	26602	18	925	11	51	9	0	3	0	2	0	4	14	13	3
ERR752109	99.94	97.4	3620669	146	17	19	18	14	12	0	6	63	27371	13	889	12	59	8	1	4	0	2	0	7	5	38	3
ERR752111	99.93	97.41	2722446	72	22	9	6	6	10	0	7	30	21100	15	666	11	52	7	1	1	0	1	0	3	4	12	1
ERR752112	99.92	97.4	3185011	75	20	17	9	10	9	0	5	21	33623	11	706	6	41	6	4	3	0	4	0	5	7	21	0
ERR752117	99.93	97.4	3511899	92	16	23	9	11	15	0	7	36	26405	16	889	8	60	2	3	4	0	3	0	8	8	24	1
ERR752118	99.94	97.39	3819228	124	21	27	26	12	14	0	7	471	14975	233	1966	26	67	2	3	1	0	0	0	12	4	24	3
ERR752138	99.92	97.42	2441780	84	16	18	16	11	5	0	4	368	9503	211	1730	33	38	3	1	1	0	1	0	2	4	7	4
ERR752147	99.93	97.44	2092575	45	11	11	16	2	5	0	3	43	20273	22	543	10	22	1	0	3	0	3	0	5	4	4	1
ERR752206	99.91	97.4	2987022	85	16	11	5	10	4	0	6	41	22242	13	738	11	30	2	0	0	0	0	0	3	5	13	4
ERR760820	99.94	96.91	4094224	67	15	19	11	5	10	0	5	27	38336	12	826	12	54	2	4	5	0	1	0	6	11	14	1
ERR767965	99.9	97.46	2779677	87	16	12	15	13	11	0	8	562	10321	282	1928	30	38	8	3	2	0	0	0	7	3	16	1
ERR768008	99.77	97.28	2668292	91	18	22	7	6	3	0	2	582	10666	322	2017	23	28	3	0	1	0	0	0	5	6	17	0
ERR775776	99.93	97.3	2949607	110	11	12	10	6	9	0	4	31	22041	12	656	5	21	2	1	3	0	1	0	4	7	26	1
ERR775780	99.86	97.3	2771175	47	12	17	22	10	2	0	8	375	10742	221	1354	18	34	6	0	2	0	2	0	6	1	8	3
ERR841494	99.68	97.07	5967036	407	87	83	28	61	30	0	36	361	17176	664	6939	51	255	15	10	18	0	12	0	23	38	71	6
ERR841495	99.74	97.13	5966249	460	82	136	30	46	45	0	35	427	17565	625	7301	56	245	24	10	15	0	9	0	15	26	82	12
ERR894427	99.82	97.16	11619808	178	41	57	21	20	27	0	23	56	114197	32	2050	31	88	10	4	11	0	3	0	8	28	50	7
ERR894428	99.77	96.83	13202182	193	44	62	18	24	30	0	32	62	126578	25	2393	36	124	10	6	11	0	11	0	14	30	48	9
ERR894429	99.85	96.97	16941512	235	62	80	31	33	45	0	35	88	163221	187	3153	33	147	15	3	13	0	8	0	20	33	70	3
ERR894430	99.79	96.94	13446652	171	47	77	18	42	30	0	35	85	122159	33	2681	35	124	16	8	13	0	10	0	18	24	56	11
ERR894431	99.89	97.16	16594156	186	51	57	12	30	30	0	28	62	156124	29	2481	31	139	18	5	8	0	8	0	8	19	43	5
ERR979071	99.99	97.37	2798047	22	8	10	3	0	5	0	2	24	23972	3	246	4	14	3	0	1	0	0	0	1	2	6	0
SRR2467264	98.06	95.53	8242640	146	40	37	10	13	17	0	16	90	60152	18	1762	20	102	6	6	5	0	5	0	13	22	23	1
SRR2467268	98.93	96.4	7833567	379	100	99	59	45	58	0	61	829	48748	1084	8780	74	193	15	7	19	0	13	0	30	32	98	9
SRR3085285	99.75	97.08	3641909	61	16	14	13	6	4	0	1	22	36002	8	747	9	66	12	3	4	0	2	0	4	6	18	1
SRR3085288	99.62	96.9	3950904	60	8	18	11	7	6	0	11	23	39416	22	753	9	60	149	7	11	0	3	1	3	5	11	6
SRR3085289	98.31	95.46	3126962	57	5	28	6	13	14	0	7	20	31088	8	610	15	2824	11	1	5	0	1	0	6	7	16	2
SRR3085307	99.84	97.09	1265755	27	9	3	3	3	1	0	4	178	7800	123	1191	5	12	0	0	1	0	0	0	3	1	3	1
SRR3085317	99.47	96.66	498399	15	3	18	2	3	4	0	8	7	3578	3	177	2	10	0	1	5	0	10	0	3	2	3	0
SRR3085514	99.93	97.33	3954540	135	38	37	17	17	25	0	20	386	24336	497	3674	32	59	6	3	3	0	4	0	10	13	36	5
SRR3086364	98.31	95.46	3126962	57	5	28	6	13	14	0	7	20	31088	8	610	15	2824	11	1	5	0	1	0	6	7	16	2
SRR3086377	99.84	97.09	1265755	27	9	3	3	3	1	0	4	178	7800	123	1191	5	12	0	0	1	0	0	0	3	1	3	1
SRR3105735	99.31	96.55	9183247	294	75	100	25	60	47	0	36	135	73131	123	3315	41	157	30	4	14	0	11	0	35	334	63	5
SRR3205958	99.99	97.36	531566	3	2	3	0	0	0	0	0	2	3359	9	108	1	2	0	0	0	0	0	0	0	1	0	0
SRR3205959	99.99	97.53	544133	11	2	5	1	4	0	0	1	2	3752	13	136	1	3	2	0	0	0	1	0	1	2	1	0
SRR3675214	74.92	1.39	992562	21963	94	1399	692	1732	2799	0	1135	1	155	1	733	750	6700	19614	19458	67721	0	428	51	322	4991	441	32588
SRR3675216	94.9	0.13	1996435	288	50	313	69	187	220	0	794	1	19	0	65	175	11988	113711	37479	8551	0	28	0	48	708	211	7482
SRR3675221	87.05	0.18	701989	17516	54	766	490	929	1303	0	813	0	7	1	495	523	4693	13392	16188	49713	0	125	29	256	3785	217	23031
SRR3675231	36.21	2.52	397525	32761	3952	27848	2765	18461	11103	0	10768	113	75	0	12721	14644	44866	10972	1407	4389	0	2314	1	1658	16149	20927	2196
SRR3675234	48.27	4.13	296967	27992	3983	8216	2003	4401	4191	0	3410	21	160	58	7751	4329	63353	4341	2148	4894	0	420	18	1090	3242	6442	1582
SRR3675243	92.76	0.04	550835	885	39	216	145	290	330	0	96	0	2	0	33	61	503588	135	13	1129	6	78	6	4	112	150	192
SRR3675248	78.84	0.78	641555	4903	397	3317	891	2324	2038	0	2696	1	56	0	1524	3194	46028	66422	19005	21184	8	317	0	446	1244	2366	10961
SRR3675267	39.34	2.15	380692	55002	3011	21439	5997	11367	13654	0	10073	21	173	7	10452	13727	42400	3805	1574	3979	0	1533	15	2453	4964	12896	1745
SRR3675280	40.36	2.37	73697	9773	664	4915	494	2436	1864	0	1802	11	9	0	2360	2601	7962	562	299	765	0	412	0	289	2751	3652	410
SRR3675311	84.26	3.38	984530	33952	57	1402	728	1353	3042	0	1214	2	265	6	1041	909	6352	16687	25558	66093	0	414	8	394	9440	385	31415
SRR3675320	98.27	1.07	1107020	217	18	122	745	54	331	0	80	2	68	0	110	111	1009916	184	88	86	5	2	1	10	889	43	884
SRR3675322	95.71	0.71	1677244	498	28	2407	368	38	736	0	259	0	95	1	640	1680	1518067	10581	1093	573	0	3195	24	29	4792	177	579
SRR3675383	96.21	1.98	711766	128	5	190	3	45	100	0	31	77	26	0	175	18	633008	665	11	336	0	31	3	50	55	107	40
SRR3675385	33.33	2.44	282363	33669	2307	15392	6291	9542	10012	0	9323	19	140	4	7277	7539	33155	2741	1193	2812	17	1066	118	1751	3223	10034	1462
SRR3675390	99.19	0.08	792296	771728	33	59	18	17	77	0	78	0	11	0	104	48	296	19	22	23	0	3	0	3	2542	38	1
SRR3675441	32.61	4.12	271324	26303	1838	13666	6791	7166	8428	0	5876	75	844	34	6145	6755	30365	2433	1021	2457	2	2009	6	1449	3960	8391	812
SRR3675444	92.11	1.17	833847	291	10	699	32	266	759	0	242	0	92	0	401	215	737627	8242	539	359	0	1565	0	201	1831	207	215
SRR3675446	99.53	0.12	590209	574396	21	44	18	18	61	0	55	0	5	0	96	40	260	8	6	18	0	2	0	7	1785	29	0
SRR3675450	87.55	0.6	2035491	5426	94	2227	4672	6172	4054	0	2077	1	90	0	1441	9456	1762178	2800	6955	3258	0	130	0	1759	16715	1201	8713
SRR3675456	36.93	2.54	191142	15718	1820	13160	1236	6429	5189	0	5105	40	16	0	6284	6734	21974	5244	791	2451	0	1111	0	806	4286	10342	1052
SRR3675457	89.57	0.26	310120	4193	25	434	188	322	524	0	272	0	5	0	201	203	2580	5974	5008	22266	0	111	0	81	1336	111	10637
SRR3675464	91.91	5.56	1441602	31470	32	2404	1291	1452	2447	0	720	1	846	1	746	5362	1152645	2912	18451	1077	0	51	17	66	8038	2451	194
SRR3675465	81.78	0.16	1990587	82223	125	3129	1514	2918	6070	0	2170	0	7	0	1746	1835	13066	36427	49287	140294	0	848	0	651	2947	803	65147
SRR3675467	84.64	0.46	1486135	1927	132	2773	1137	1842	3173	0	2591	0	50	0	983	1195	16487	49972	8944	112642	0	1205	0	333	3665	577	52356
SRR3675481	98.61	0.14	1042422	52	2	113	0	94	40	0	32	0	14	0	44	50	948033	4893	11	88	1	0	18	11	32	20	61
SRR3675482	95.82	1.98	816136	244	6	119	14	226	390	0	434	2	134	0	33	178	727692	281	20	770	0	62	20	107	12083	678	54
SRR3675486	94.68	1.53	2575559	1006	56	3693	559	618	1150	0	356	1	321	0	491	305	2273366	20329	141	1434	47	698	50	503	3558	340	518
SRR3675487	96.12	0.17	442451	4371	25	503	238	283	511	0	127	0	7	0	175	199	394990	200	2369	330	0	8	0	18	1251	343	57
SRR3675488	28.68	2.77	413983	45404	3039	19329	8136	10833	15234	0	9432	128	1415	91	12341	8889	38309	3719	2563	3564	89	1473	147	2993	15158	12868	1841
SRR3675490	89.47	0.54	1580384	22125	136	1868	913	1461	2044	0	1275	0	69	0	1007	744	12265	31824	31358	108940	0	400	0	475	8210	788	52181
SRR3675492	32.13	3.44	200550	21769	1479	8787	7808	6439	7696	0	8038	70	449	20	5902	4630	18417	2429	1052	1857	0	615	61	1341	6160	5671	1157
SRR3675493	75.68	70.04	467076	19	1	1	1	1	3	0	1	17	1286	30	243	1	33	0	0	1	0	0	0	0	5	2	0
SRR3675494	88.2	0.19	245468	2657	8	764	135	239	562	0	284	0	3	0	131	1855	211077	913	2538	793	0	52	1	72	901	149	122
SRR3675495	33.52	3.2	307627	33250	2947	20002	3178	10878	7760	0	8378	90	129	0	11695	11126	32755	8548	1112	3658	0	1751	1	1145	5432	14881	2016
SRR3675502	74.87	2.73	400856	370639	28	97	93	29	90	0	33	1	93	1	120	47	205	74	11	20	0	6	0	5	3215	67	14
SRR3675506	90.43	0.84	1215239	14680	49	851	1098	465	1569	0	399	0	79	0	508	1108	1063595	1261	3774	864	0	52	61	270	11862	1121	654
SRR3675507	89.15	3.9	585264	3360	46	1147	149	765	2349	0	753	0	174	0	516	658	475556	5429	620	1069	0	1428	67	46	2908	509	582
SRR3675508	87.39	0.81	1626748	11706	79	4501	465	1364	8771	0	3194	0	100	0	362	9829	735844	47327	63317	16770	0	507	1532	418	20463	507	6899
SRR3675510	44.78	3.65	328910	15893	1201	13994	1581	7869	7458	0	5007	33	235	36	3559	6576	70601	5309	1858	5013	0	1274	46	796	3248	8687	2263
SRR3675515	85.57	0.08	877001	11649	32	7900	525	1128	2220	0	688	0	6	0	258	9740	731096	5883	18494	737	1	34	2	486	4564	710	342
SRR3675517	92.02	0.05	3337128	1368	85	1451	7572	1253	1220	0	1394	0	51	0	329	1105	6656	35511	11295	103758	68	228	45	33	1555218	1447	74978
SRR3675518	91.07	0.17	2409761	1321	78	3981	2736	1057	4039	0	2477	0	28	0	1353	3845	2140380	18943	2957	520	0	4427	325	1061	1785	663	3408
SRR3675520	41.49	2.36	1147087	90448	8030	94354	7056	40160	36392	0	36771	175	342	35	26085	37466	165174	10176	5172	10073	0	6362	1	3921	14074	79732	4972
SRR3675524	81.19	1.52	2037575	58626	132	2777	1861	3044	5946	1	2816	1	254	0	1750	1783	13195	37799	45824	139759	1	518	83	871	27018	709	66130
SRR3675529	86.38	0.5	1392566	36527	161	2087	2278	5664	4829	1	3256	1	28	0	1758	1298	10193	30686	9528	102488	0	524	0	1189	3516	1728	47775
SRR3675539	41.01	2.16	453739	35795	4267	29592	4093	17373	10793	0	12587	109	153	3	16184	16025	50934	14512	1666	5074	0	2391	2	1613	26429	22055	3279
SRR3675545	95.87	0.36	1277191	2101	67	1005	2018	513	1139	0	922	5	10	0	391	4889	1134553	1303	3239	1767	0	17	0	940	3311	778	5364
SRR3675550	99.48	0.59	788086	761611	25	79	31	44	97	0	125	0	32	0	143	41	391	37	40	119	0	3	0	5	2894	30	55
SRR3675554	96.73	0.96	4901124	6180	114	1449	373	1429	2110	0	4129	9	452	1	1100	53442	4388299	21286	391	8465	5	18	4	104	538	1212	1393
SRR3675555	36.83	2.73	448367	36554	4447	30955	2954	15321	11887	1	12066	117	69	1	14805	16970	50848	3651	1823	5140	0	2719	1	1865	16279	23685	2468
SRR3675561	96.93	0.39	1138552	128	22	172	352	73	86	0	64	0	28	0	47	115	1050631	183	66	228	6	4	12	18	171	243	490
SRR3675568	90.18	0.62	2499872	50103	86	6619	1116	1805	2714	0	1333	3	110	1	961	884	2126108	4711	49604	2280	27	73	10	635	12860	1865	1078
SRR3675571	37.76	2.45	1189997	92113	11824	52834	9851	27090	28052	0	27795	9	209	0	25449	30172	196565	18063	7904	24719	0	2666	8	5091	26606	31671	10330
SRR3675574	73.59	1.44	1056256	9784	924	6009	2176	5198	3941	0	4744	1	118	1	2544	2888	80662	61145	24405	38236	0	1238	0	717	1856	3726	17890
SRR3675581	83.47	0.8	1677652	43115	127	2368	1211	2583	4378	0	2289	0	96	0	1542	1338	11361	30527	41143	115170	1	566	99	660	29407	632	53854
SRR3675582	52.71	1.92	166297	11761	1327	9386	1145	4792	3808	0	3731	43	170	3	5123	5242	15309	1125	746	1975	0	671	6	633	13558	7305	975
SRR3675586	99.42	0.49	607537	589199	31	44	18	12	75	0	50	0	20	0	75	37	235	12	6	22	0	2	0	0	1725	23	7
SRR3724659	95.08	90.98	2590288	135	28	25	18	22	16	0	12	51	22295	33	1801	12	54	16	0	9	0	4	0	10	17	45	3
SRR3724667	91.19	86.05	3221257	87	16	27	27	23	11	0	24	43	30065	26	1405	12	54	12	2	5	0	2	0	13	12	54	3
SRR3724678	98.24	95.43	5207007	268	72	68	44	36	40	0	38	117	32287	244	4504	26	154	25	4	10	0	7	0	35	21	116	9
SRR3724755	98.77	95.04	4791449	470	75	53	80	33	37	0	23	137	41440	200	4425	32	180	41	1	23	0	5	0	41	47	89	16
SRR3724766	98.59	95.59	2487733	107	22	24	23	18	5	0	12	63	19456	32	1408	14	74	13	1	6	0	1	0	6	12	29	3
SRR3725356	99.08	96.17	2968128	102	16	23	28	13	7	0	10	60	30879	39	1610	7	59	14	0	4	0	7	0	13	13	25	3
SRR3725711	97.29	94.45	7857302	966	124	195	158	135	89	0	74	309	62998	468	10382	82	431	58	19	49	0	15	0	91	101	231	26
SRR5007159	91.03	87.24	1592580	229	27	103	8	38	37	0	34	288	3500	185	802	44	4271	245	155	76	0	8	1	5	46	51	53
SRR5007175	98.58	94.48	1275987	30	2	13	5	14	14	0	7	19	8952	16	377	4	1378	664	35	69	0	1	0	8	2050	14	16
SRR5065311	99.9	97.35	1333355	27	6	13	2	1	4	0	2	13	13860	6	306	10	10	2	1	1	0	1	0	2	2	6	1
SRR5065432	99.9	97.22	1258574	27	15	5	2	0	3	0	2	111	5635	158	883	10	15	0	0	0	0	1	0	1	2	8	0
SRR5065491	99.92	97.34	1962777	39	17	14	10	4	1	0	7	201	8756	301	1470	4	37	7	0	2	0	1	0	2	2	10	0
SRR5065629	99.94	97.3	1746651	24	2	6	4	2	5	0	1	6	15367	11	322	4	22	2	1	2	0	2	0	1	2	16	1
SRR5065636	99.56	96.91	2027100	22	8	5	6	6	2	0	2	4	14638	2	400	4	17	1	0	1	0	1	0	1	2	21	0
SRR5065639	99.93	97.28	1220031	18	5	1	0	1	5	0	0	6	8801	4	276	2	14	2	0	0	0	2	0	1	0	7	0
SRR5065673	99.84	97.17	1402938	19	17	8	7	2	3	0	2	138	6147	184	1049	2	21	0	0	1	0	0	0	0	1	8	0
SRR5065695	99.94	97.31	1794383	52	17	18	7	6	5	0	4	157	7850	224	1185	1	20	5	1	1	0	0	0	4	4	6	0
SRR5067277	99.92	97.31	2044352	24	2	6	2	3	4	0	6	8	20455	9	321	6	21	6	0	3	0	0	0	2	7	7	0
SRR5067302	99.66	97	1599905	30	5	5	5	4	8	0	3	5	16258	2	301	9	15	0	1	0	0	1	0	3	3	8	1
SRR5067338	99.87	97.18	1533115	24	5	8	3	2	2	0	2	14	15760	4	276	8	14	3	0	2	0	0	0	0	286	12	0
SRR5067366	99.92	97.27	1320813	20	3	5	1	2	0	0	1	1	13163	2	221	12	8	3	0	0	0	0	0	1	8	3	1
SRR5067368	99.4	96.52	1621583	13	9	9	7	0	1	0	2	13	16255	4	265	5	18	1	0	1	0	2	0	3	1	6	0
SRR5067415	99.94	97.29	1292137	15	5	10	2	3	1	0	2	8	9386	2	244	7	8	1	0	0	0	0	0	4	432	14	0
SRR5067434	99.89	97.24	1775417	24	6	4	5	8	5	0	2	8	17849	4	315	4	19	3	1	1	0	1	0	2	4	7	0
SRR5067441	99.9	97.27	1557835	18	5	3	1	4	1	0	3	9	15802	7	302	13	22	1	0	0	0	0	0	0	1	3	2
SRR5067504	99.88	97.14	1211395	20	3	2	1	0	3	0	5	9	11987	1	245	9	5	1	0	0	0	0	0	2	1	6	1
SRR5067527	99.93	97.32	912422	12	3	8	2	3	0	0	4	3	9087	10	180	0	8	0	0	1	0	2	0	1	1	7	1
SRR5067533	99.93	97.33	1348732	19	7	5	4	4	2	0	3	5	13599	2	257	1	9	2	0	3	0	1	0	0	3	2	0
SRR5067543	99.81	97.17	1807547	26	4	6	1	7	2	0	4	12	18489	5	344	11	18	0	2	0	0	1	0	1	3	5	1
SRR5067612	99.93	97.33	1672567	23	4	5	2	6	6	0	4	7	16904	3	238	15	13	3	0	1	0	1	0	2	11	13	0
SRR5067670	99.93	97.34	1388293	26	4	5	2	2	0	0	10	19	13750	5	245	1	17	0	0	1	0	0	0	4	0	5	1
SRR5067699	99.93	97.31	1546061	27	6	8	2	3	1	0	5	10	15587	16	287	5	15	0	1	0	0	1	0	3	4	3	0
SRR5067714	99.93	97.3	1422938	20	4	4	1	4	3	0	12	21	13943	7	243	2	9	3	0	2	0	0	0	0	6	11	1
SRR5073572	99.94	97.34	1057373	16	3	4	3	0	1	0	5	8	7556	5	255	1	10	4	0	0	0	0	0	0	2	11	1
SRR5073681	99.78	97.15	954315	6	3	4	3	1	1	0	4	9	9255	3	193	2	10	1	0	2	0	1	0	0	3	2	0
SRR5073688	99.93	97.31	1293041	12	4	2	4	6	4	0	3	9	11697	8	259	4	19	2	1	1	0	0	0	2	3	7	0
SRR5073730	99.92	97.27	1248036	15	15	10	2	3	2	0	1	20	11132	2	296	8	6	7	0	0	0	0	0	2	3	9	0
SRR5073748	99.92	97.33	1132040	14	17	7	4	7	2	0	1	89	5014	164	812	3	17	1	0	1	0	0	0	0	3	4	0
SRR5074079	99.94	97.31	1794769	31	5	6	0	6	2	0	2	138	7588	182	1182	5	12	2	0	2	0	0	0	3	3	16	2
SRR5114017	99.98	97.35	591381	6	5	1	1	0	0	0	1	6	4256	21	119	1	4	1	0	0	0	0	0	0	1	0	0
SRR5114018	99.98	97.32	602704	11	1	4	1	1	0	0	1	1	4055	22	155	4	5	0	0	0	0	0	0	1	0	0	1
SRR5114019	99.99	97.36	531566	3	2	3	0	0	0	0	0	2	3359	9	108	1	2	0	0	0	0	0	0	0	1	0	0
SRR5114020	99.98	97.41	635714	12	1	0	1	1	2	0	0	5	4447	30	171	2	3	2	0	0	0	0	0	1	0	1	1
SRR5114021	99.97	97.31	548583	5	2	1	1	1	1	0	0	0	3808	13	130	1	3	0	0	0	0	0	0	2	1	0	0
SRR5114022	99.99	97.63	575369	11	2	3	3	1	1	0	3	9	4131	39	250	2	9	1	0	2	0	0	0	1	3	3	2
SRR5153219	99.53	96.74	4359246	107	20	23	15	6	7	0	9	49	29087	33	1315	6	53	9	2	6	0	2	0	22	12	28	1
SRR5153316	98.13	95.43	4882174	220	48	76	25	37	33	0	25	139	34598	65	2865	41	174	10	9	13	0	6	0	35	21	87	5
SRR5153811	99.45	96.29	2105937	44	10	13	9	4	6	0	6	17	13902	20	713	5	51	5	1	2	0	4	0	15	6	8	1
SRR5153830	99.26	96.54	4143084	91	20	32	14	24	15	0	12	36	41405	16	1294	23	85	8	4	8	0	2	0	7	12	32	0
SRR5314267	99.88	97.27	1477562	24	5	7	1	6	0	0	1	80	9117	100	863	5	15	2	1	2	0	0	0	2	4	6	0
SRR5314270	99.94	97.2	1320069	21	3	9	3	3	5	0	3	82	7910	61	856	7	17	3	0	1	0	0	0	3	1	2	0
