# Supplementary material for: Predicting nitroimidazole antibiotic resistance mutations in Mycobacterium tuberculosis with protein engineering
Source: PLoS Pathog. 2020 Feb 7;16(2):e1008287. doi: 10.1371/journal.ppat.1008287 (PMC7032734; doi:10.1371/journal.ppat.1008287)
Supplement: S3 Table — (XLSX) [file ppat.1008287.s004.xlsx]

## Sheet: Supplementary table 3
Table S3: M. tuberculosis genome datasets used in this study
Accession number
ERR1023325
ERR1023347
ERR1023406
ERR1034576
ERR1034696
ERR1034824
ERR1034917
ERR1035202
ERR1035242
ERR1035261
ERR1035262
ERR1035268
ERR1035277
ERR1035292
ERR1035301
ERR1035316
ERR1035334
ERR1035336
ERR1035344
ERR1035345
ERR1035350
ERR1144974
ERR1144975
ERR1144976
ERR1144977
ERR1144978
ERR1144979
ERR1144980
ERR1144981
ERR1144982
ERR1144983
ERR1144984
ERR1144985
ERR1144986
ERR1144987
ERR1144988
ERR1144990
ERR1144991
ERR1144992
ERR1144993
ERR1144994
ERR1144995
ERR1193688
ERR1193708
ERR1193721
ERR1193737
ERR1193793
ERR1193814
ERR1193827
ERR1199093
ERR1199099
ERR1199106
ERR1199108
ERR1199109
ERR1199115
ERR1199127
ERR1199153
ERR1213864
ERR1213871
ERR1213919
ERR1367635
ERR1367655
ERR1367666
ERR1367687
ERR1413483
ERR1465769
ERR1465874
ERR1465885
ERR1465959
ERR1465981
ERR1633788
ERR1633884
ERR1679643
ERR233357
ERR718303
ERR718313
ERR718320
ERR718334
ERR718464
ERR718477
ERR718488
ERR718491
ERR718512
ERR718553
ERR751801
ERR751827
ERR751847
ERR751922
ERR751923
ERR752065
ERR752103
ERR752105
ERR752109
ERR752111
ERR752112
ERR752117
ERR752118
ERR752138
ERR752147
ERR752206
ERR760820
ERR767965
ERR768008
ERR775776
ERR775780
ERR841494
ERR841495
ERR894427
ERR894428
ERR894429
ERR894430
ERR894431
ERR979071
GCA_000159755
GCA_000220415
GCA_000220435
GCA_000220455
GCA_000364945
GCA_000389905
GCA_000389945
GCA_000526115
GCA_000652855
GCA_000653935
GCA_000654255
GCA_000654275
GCA_000654555
GCA_000654755
GCA_000654775
GCA_000654815
GCA_000654915
GCA_000654975
GCA_000655055
GCA_000655075
GCA_000656795
GCA_000657255
GCA_000659445
GCA_000659765
GCA_000659785
GCA_000662485
GCA_000662705
GCA_000662725
GCA_000662885
GCA_000662965
GCA_000663005
GCA_000663045
GCA_000663065
GCA_000663085
GCA_000663145
GCA_000663225
GCA_000663285
GCA_000665505
GCA_000665565
GCA_000665645
GCA_000665665
GCA_000665705
GCA_000665945
GCA_000671135
GCA_000671155
GCA_000672115
GCA_000672135
GCA_000673635
GCA_000674095
GCA_000674375
GCA_000674515
GCA_000677155
GCA_000677335
GCA_000681155
GCA_000706145
GCA_000738445
GCA_000738475
GCA_000797435
GCA_000804025
GCA_000805885
GCA_001086825
GCA_001086845
GCA_001108845
GCA_001110005
GCA_001112325
GCA_001123765
GCA_001144025
GCA_001145965
GCA_001160225
GCA_001173265
GCA_001193195
GCA_001197475
GCA_001199055
GCA_001199935
GCA_001200395
GCA_001200495
GCA_001204615
GCA_001206715
GCA_001207015
GCA_001208505
GCA_001318065
GCA_001318165
GCA_001318425
GCA_001318445
GCA_001318645
GCA_001318805
GCA_001318905
GCA_001322025
GCA_001322085
GCA_001323185
GCA_001323285
GCA_001324045
GCA_001324745
GCA_001325465
GCA_001327755
GCA_001327995
GCA_001328055
GCA_001328255
GCA_001328375
GCA_001345295
GCA_001375835
GCA_001378175
GCA_001379715
GCA_001381215
GCA_001386495
GCA_001387175
GCA_001389315
GCA_001389755
GCA_001390435
GCA_001392215
GCA_001392375
GCA_001392915
GCA_001393335
GCA_001393835
GCA_001393915
GCA_001394175
GCA_001394195
GCA_001394215
GCA_001394455
GCA_001394515
GCA_001395635
GCA_001395735
GCA_001396455
GCA_001396575
GCA_001396655
GCA_001396915
GCA_001396975
GCA_001397075
GCA_001397115
GCA_001397335
GCA_001397515
GCA_001397555
GCA_001397575
GCA_001397595
GCA_001397695
GCA_001397875
GCA_001397935
GCA_001847205
GCA_001849965
GCA_001997425
GCA_001997495
GCA_002000965
GCA_900120615
GCA_900120745
GCA_900127285
SRR2467264
SRR2467268
SRR3085285
SRR3085288
SRR3085289
SRR3085307
SRR3085317
SRR3085514
SRR3086364
SRR3086377
SRR3105735
SRR3205958
SRR3205959
SRR3675493
SRR3724659
SRR3724667
SRR3724678
SRR3724755
SRR3724766
SRR3725356
SRR3725711
SRR5007159
SRR5007175
SRR5065311
SRR5065432
SRR5065491
SRR5065629
SRR5065636
SRR5065639
SRR5065673
SRR5065695
SRR5067277
SRR5067302
SRR5067338
SRR5067366
SRR5067368
SRR5067415
SRR5067434
SRR5067441
SRR5067504
SRR5067527
SRR5067533
SRR5067543
SRR5067612
SRR5067670
SRR5067699
SRR5067714
SRR5073572
SRR5073681
SRR5073688
SRR5073730
SRR5073748
SRR5074079
SRR5114017
SRR5114018
SRR5114019
SRR5114020
SRR5114021
SRR5114022
SRR5153219
SRR5153316
SRR5153811
SRR5153830
SRR5314267
SRR5314270
